# Supplementary material for: Protease-activation using anti-idiotypic masks enables tumor specificity of a folate receptor 1-T cell bispecific antibody
Source: Nat Commun. 2020 Jun 24;11:3196. doi: 10.1038/s41467-020-16838-w (PMC7314773; doi:10.1038/s41467-020-16838-w)
Supplement: Supplementary file 4 — Source Data [file 41467_2020_16838_MOESM4_ESM.xlsx]

## Sheet: Figure 4
A	c log {nM}	7861 monovalent CD3 IgG_coated			7861 monovalent CD3 IgG_not-coated
	2.11394	4257	4708	4682	119	118	121
	1.21085	2881	3343	3077	98	95	93
	0.307763	507	491	448	95	85	99
	-0.595327	131	141	129	91	86	91
	-1.49842	115	109.2	121.8	86	89	85
	-2.40151	115.2	107.6	115.8	88	73	82
	-3.3046	114.2	101.6	105.8	85	71	83
B	c log {nM}	7861: Monovalent CH2527 IgG coated			7861: Monovalent CH2527 IgG not coated
	2.11394	3731	4520	4819	61.6	61.5	67.3
	1.21085	1695	1395	1624	55.6	50.1	57.8
	0.307763	97	94.4	96.2	53.7	55.4	63.9
	-0.595327	68	71.3	68.8	59.1	59.2	55.9
	-1.49842	61.8	63.9	72.9	52.9	57.3	56.4
	-2.40151	66.5	61.1	67.3	56.8	55.4	58.2
	-3.3046	63.5	63.9	68.4	50.1	55.2	62.8
C	c log {nM}	Prot-mCD3 IgG non-cleav			Prot-mCD3 IgG cleaved			mCD3 IgG			Unspecific fusion
	2.11394	474	380	430	2474	2372	2463	3116	2751	2850	2960	2801	2764
	1.21085	107	108	103	1769	1805	1766	2688	2439	2661	2506	2172	2149
	0.307763	94	79	89	402	367	355	726	1116	1001	574	440	428
	-0.595327	80	76	86	90	88	88	136	132	133	101	112	99
	-1.49842	75	86	94	81	80	77	75	86	94	82	77	81
	-2.40151	77	74	80	76	68	79	77	74	80	78	87	94
D	c log {nM}	Prot-mCD3 IgG non-cleav			Prot-mCD3 IgG cleaved			mCD3 IgG			Unspecific fusion
	2.11394	1539	1768	1588	6863	4440	4844	5321	4746	4217	4900	6008	5279
	1.26885	605	510	542	5447	4529	4355	3775	4773	5170	4371	4275	5495
	0.423747	257	259	224	1746	2214	1978	1101	1622	1827	2009	1742	1608
	-0.421351	133	133	155	573	540	540	453	479	406	509	562	546
	-1.26645	168	150	113	164	180	160	158	138	162	207	189	208
	-2.11155	137	142	148	123	159	117	127	153	153	141	133	150
	-2.956644888*	151*	129*	112*	143*	126*	139*	145*	131*	137*	229*	186*	155*

## Sheet: Figure 5
A, HeLa	log {pM}	Prot-FOLR1-TCB 4.32 mask pre-cleaved			Prot-FOLR1-TCB 4.32 mask non-cleav			A, Skov-3	log {pM}	Prot-FOLR1-TCB 4.32 mask pre-cleaved			Prot-FOLR1-TCB 4.32 mask non-cleav
	4	31.16	32.85	32.04	21.16	21.4	21.61		4	45.54	42.4	44.69	13.01	12.22	12.12
	2.79588	32.33	34.8	35.27	14.96	14.89	15.08		2.79588	44.42	44.55	48.57	13.41	12.89	12.73
	1.59176	31.76	32.99	34.1	8.29	8.43	7.95		1.59176	42.68	41.51	43.13	12.14	11.65	11.74
	0.38764	26.36	26.95	27.15	7.91	7.89	7.82		0.38764	31.38	28.71	30.52	11.15	11.51	11.19
	-0.81648	15.37	15.13	15.26	7.68	7.7	7.53		-0.81648	13	13.25	13.69	11.03	11.64	11.26
	-2.0206	11.04	10.19	10.41	7.74	7.44	7.48		-2.0206	11.51	11.85	11.75	10.7	11.32	11.1
	-3.22472	9.71	8.83	9.38	7.91	7.67	7.78		-3.22472	11.07	11.18	10.99	10.83	11.21	11.03
B, HeLa	log {pM}	Prot-FOLR1-TCB MMP-matA site			Prot-FOLR1-TCB MMP-matA site pre-cleaved			Prot-FOLR1-TCB non-cleav site			FOLR1-TCB			Non-targeting TCB				B, Skov-3	log {pM}	Prot-FOLR1-TCB MMP-matA site			Prot-FOLR1-TCB MMP-matA site pre-cleaved			Prot-FOLR1-TCB non-cleav site			FOLR1-TCB			Non-targeting TCB
	4	72.41	68.91	68.45	73.6	72.58	71.32	29.06	30.56	29.58	71.39	70.47	69.43	17.96	18.46	18.19			4	26.18	25.82	25.33	35.79	35.23	38.31	12.78	13.04	12.92	35.65	36.47	36.03	12.37	12.09	12.11
	2.76955	73.02	70.79	71.14	74.73	74.3	72.86	21.38	21.98	21.75	70.66	71.31	70.47	17.95	18.32	18.13			2.76955	27.23	27.1	27.23	38.87	36.13	38.57	12.94	13.57	12.44	36.99	37.17	37.44	12.48	12.24	12.25
	1.5391	67.33	65.94	67.83	73.54	73.72	74.01	18.15	18.07	24.25	69.34	67.58	68.33	19	19.69	19.02			1.5391	19.14	20.72	19.67	33.41	29.93	31.99	12.15	12.3	12.191	32.66	33.13	30.71
	0.308653	48	47.72	47.25	61.36	61.22	60.79	17.68	17.2	17.55	54.93	54.68	54.13	19.25	19.46	19.66			0.308653	14.07	13.6	14.04	18.79	17.87	19.28	12.88	12	12.35	18.91	18.45	18.48
	-0.921796	31.38	31.38	31.81	42.66	41.91	42.02	17.71	18.49	17.68	32.53	33.23	34.06						-0.921796	12.47	12.87	12.71	13.44	13.14	13.25				12.78	13.14	13.11
	-2.15225	23.69	23.16	23.29	30.16	29.7	29.69	17.62	18.934	17.43	23.92	23.48	24.86						-2.15225	12.37	12.64	12.07	12.11	12.16	12.41				12.46	14.12	12.49
E	log {pM}	Prot-FOLR1-TCB MMP-matA site			Prot-FOLR1-TCB MMP-matA site pre-cleaved			Prot-FOLR1-TCB non-cleav site			FOLR1-TCB			Non-targeting TCB			PBMCs only			spontanous release			target cells only
	4	19707.5	19727.5	19602.3	21127.8	20746.9	20852.6	364.505	393.223	388.883	20160.3	20470.3	20454.1	0	0	0	0	11.0913	0	124.812	150.849	0	0	0	0
	2.76955	20111.5	20019.5	21027.9	20889.6	21427.6	20678.3	31.0019	171.27	148.296	20893.7	20602.4	20435.1	0	0	0
	1.5391	17982.1	17497.8	19800.8	20809.4	20721.1	20944.5	91.1168	77.843	43.8928	21135.3	19658.2	19865.3	119.841	18.3229	0
	0.308653	3323.53	3565.91	3380.72	12992.7	14406.4	13362.6	40.8296	42.4888	0	8748.55	8923.92	7587.48
	-0.921796	551.615	695.584	697.371	1594.63	1546	2009.3	38.7875	87.4154	0	528.003	836.618	580.587
	-2.15225	70.0574	120.217	80.0128	587.352	480.268	452.189	42.9994	2.02935	40.3191	96.7326	175.865	107.964
	-3.38269	29.0874	100.817	58.3152	84.9904	48.4876	46.7007	70.568	18.2387	28.5769	17.6005	38.7875	12.7505
F	log {pM}	Prot-FOLR1-TCB MMP-matA site			Prot-FOLR1-TCB MMP-matA site pre-cleaved			Prot-FOLR1-TCB non-cleav site			FOLR1-TCB			Non-targeting TCB			PBMCs only			spontanous release			target cells only
	4	2155.32	1420.66	1413.01	6534	6594.5	7467.89	119.451	142.425	74.5246	6997.94	7815.69	7493.41	94.0523	87.926	116.388	59.3363	34.5756	5.22017	45.6796	125.067	167.952	6.87939	0	0
	2.76955	2144.98	2092.78	2366.68	9599.99	7291.88	10115.5	103.752	101.966	87.4154	8713.96	8777.65	8483.84	96.2221	87.7983	330.3
	1.5391	555.316	615.941	707.198	5557.87	4794.37	4765.53	152.125	150.466	117.792	6942.17	6755.83	5862.02	0	10.4531	71.3338
	0.308653	253.72	159.783	318.175	509.879	511.793	348.424	69.0364	128.003	230.491	492.776	400.37	443.893
	-0.921796	130.428	126.981	161.697	133.108	129.662	190.287				187.607	238.405	292.393
	-2.15225	118.685	177.141	117.281	112.942	50.9126	126.088				117.92	119.323	188.373
	-3.38269	39.4256	0	5.47543	0	0	0				0	0	0
G	Time {h}	Prot-FOLR1-TCB MMP-matA site pre-cleaved		Prot-FOLR1-TCB MMP-matA site		Prot-FOLR1-TCB non-cleav site		FOLR1-TCB
		Mean	SD	Mean	SD	Mean	SD	Mean	SD
	0	889844	101548	761163	68198.5	620754	67778.1	823358	146911
	2	895550	94799.2	774691	66560.1	632527	65223.9	836658	160445
	4	915161	98791.8	794186	67839.8	642410	66177.1	857467	162228
	7	938654	96618.3	816895	88886.6	659921	70351	880980	161240
	10	960588	120646	840494	90645	680302	68059.3	903190	168676
	13	979006	108303	861248	86474.3	696439	84389.4	902725	156515
	16	980976	98514.8	883489	94680.7	716552	95740.5	900446	167967
	19	983284	99977.6	890518	96882.5	743928	102199	883363	151691
	22	965293	98356.9	896421	84633.1	764273	114120	875103	145138
	25	953236	94690.7	898740	88934	792040	114165	866252	147599
	28	935770	92508.7	899741	97083.9	815801	121687	842417	142644
	31	913520	86774.7	902417	94833.7	838384	118886	822552	125772
	34	885514	84201	898003	104243	871032	130475	809971	111855
	37	868309	80534.1	899609	90880.1	912968	151000	789107	106463
	40	835478	82466.9	892903	82079.9	946537	143141	781857	109734
	43	816226	89621.1	886342	84499.1	977912	153001	766108	105560
	46	787981	85661.6	894634	103247	1013541	156573	756219	101420
	49	759352	83262.7	875867	96042.7	1054002	160845	740942	103201
	52	742956	73364.7	857961	91221.2	1094928	173072	724450	97601.9
	55	722663	73607.3	853634	90399.5	1132219	179971	701766	91318.3
	58	692113	80115.9	842497	89206.3	1170926	195913	698335	89902.8
	61	667829	77937	820395	76796.4	1203492	187788	677333	90491.8
	64	644202	70373.3	807840	80124.7	1243651	193046	665006	94286.9
	67	621008	64452	781821	62961.5	1267853	195968	637635	96139.7
	70	587702	71068.1	759790	65171.8	1298016	197715	615810	87268.9
	73	557783	71191.4	729226	58500.1	1314395	196497	592031	94967.1
	76	532671	72359.5	707483	71125.9	1349978	183348	565855	90933.1
	81	491029	71335.7	631280	53245.7	1348824	181370	519125	100294
	84	457963	70945.8	594028	48608.6	1339888	161078	505396	106663
	87	433639	69626.5	556179	44424.6	1341233	171688	476963	91464.2
	90	408103	63668	520649	41468.4	1329258	162740	450695	82088.4
	93	389658	61324.8	485284	45270.8	1313460	146468	424996	74848.4
	96	375657	57224.9	461936	41189	1292476	144640	408176	80424.4

## Sheet: Figure 6
A	log {nM}	Prot-FOLR1-TCB MMP-matA site			Prot-FOLR1-TCB non-cleav site			FOLR1-TCB			Non-targeting TCB
	2	9.51	9.5	9.36	9.46	9.52	9.8	26.43	23.39	23.64	9.41	9.73	9.98
	1.30103	9.74	9.38	9.42	9.52	9.44	8.98	10.65	10.79	10.65	9.25	9.44	9.79
	0.60206	9.8	9.54	9.3	9.87	9.19	9.94	9.62	9.16	9.54	9.27	9.18	9.64
	-0.09691	9.63	9.16	9.25	9.75	9.46	8.82	9.81	9.52	9.71	9.68	9.27	9.55
	-0.795880017*	9.9	9.1	9.8	9.51	9.17	9.1	9.44	9.83	9.57	9.28	9.34	9.56
	-1.494850022*	9.61	9.16	9.23	9.53	9.21	9.21	9.49	9.26	9.36	9.31	9.42	9.44
	-2.193820026*	9.49	9.32	9.24	9.29	8.79	7.52	7.87	9.77	9.45	9.13	9.26	9.64
B	log {nM}	Prot-FOLR1-TCB MMP-matA site			Prot-FOLR1-TCB non-cleav site			FOLR1-TCB
	2	17.34	15.94	16.05	16.5	16.14	15.64	25.64	25.73	27.26
	1	16.44	15.95	16.12	16.17	16.1	15.67	16.94	17.61	18.62
	0	17.75	15.99	16.16	17.28	16.45	15.41	15.44	16.4	17.31
C	log {nM}	Prot-FOLR1-TCB MMP-matA site			Prot-FOLR1-TCB non-cleav site			FOLR1-TCB
	2	1715	1920	1899	1689	1771	1846	41132	33196	34580
	1.30103	1828	1935	1987	1801	1751	1835	21010	19301	19901
	0.60206	1278	1784	1953	1815	1798	1906	8775	10087	9707
	-0.09691	1199	1683	1777	1731	1774	1860	4528	4633	6054
	-0.795880017*	1561	1594	1822	1674	1788	1618	3839	4997	3332
D	log {nM}	Prot-FOLR1-TCB MMP-matA site			Prot-FOLR1-TCB non-cleav site			FOLR1-TCB
	2	131	126	142	84.1	84.6	84.1	2810	2726	2802
	1	149	128	191	90.8	81.1	86.4	659	531	460
	0	109	135	259	77	78.9	74.5	245	349	179

## Sheet: Figure 7
A	MMP-matA site		matA site		non-cleav site		FOLR1-TCB		Non-targeting TCB		no Ab, Jurkats and tumor					no Ab, Jurkats and tumor
	154	128	141	140	132	127	1884	1358	535		142					142
B	MMP-matA site			matA site			non-cleav site			FOLR1-TCB			Non-targeting TCB			no Ab, Jurkats and tumor
	2270	997	919	120	136	147	97	112	139	621	1213	531	229	111	125	80	79	87
C	MMP-matA site		matA site		non-cleav site		FOLR1-TCB		Non-targeting TCB		no Ab, Jurkats and tumor
	458	438	132	139	110	110	2780	736	157	73	131

## Sheet: Figure 8
A	FOLR1-TCB	Prot-FOLR1-TCB MMP-matA site	Prot-FOLR1-TCB matA site	Prot-FOLR1-TCB MMP site	Prot-FOLR1-TCB matC site	Prot-FOLR1-TCB matB site
	97.7457	35.4909			3.38142	3.84747
	107.131	33.689	14.629		3.68907	3.4089
	95.136	32.8736	11.6106	25.2181		3.61652

## Sheet: Figure 9
A	Time {days}	Vehicle									Prot-FOLR1-TCB matB site									Prot-FOLR1-TCB matC site									FOLR1-TCB									Prot-FOLR1-TCB non-cleav
	34	198.6	249.34	148.39	144.11	172.91	174.46	227.44	113.9	535.69		302.79	158.68	102.03	171.74	184.26	133.18	243.3	256.08	127.8	294.24	104.26	212.91	165.1	237.28	185.29	249.29	150.31	169.3	195.27	218.16	257.85	152.29	116.87	204.27	298.41	136.92	231.24	114.32	191.35	256.29	216.09	305.24	145.43	164.4	128.66
	37	310.32	445.96	273.85	233.9	250.39	313.6	488.04	302.72	800.25		298.14	188.97	118.41	188.6	199.06	143.47	298.03	142.65	194.98	348.51	98.26	241.14	233.64	355.53	142.97	258.19	133.75	160.52	261.77	329.06	305.2	175.68	103.74	166.36	294.58	198.44	248.85	261.65	297.77	443.75	285.91	460.76	171.75	151.29	169.59
	42	665.98	815.59	608.94	417.92	583.57	596.98	743.16		1854.74		256.93		84.05	198.47	334.96	179.45	164.1	181.1		486.89	163.74	521.97	418.12	548.49	145.72	343.63	175.61	61.26	141.09	295.81	245.37			138.26	153.01	122.82	542.37	433.38	655.44	613.33	477.26	834.91	330.87
	44	729.73	982.09	698.08	725.28	858.47	768.98	1311.02		2403.16		259.16		84.4	192.11	381.66	254.85	316.18	217.94		696.83	185.62	462.32	445.14	609.42	145.49	413.47	222.03	55.28	108	289.01	156.18			115.92	84.12	109.44	677.01	508.54	801.13	917.85	669.59	1024.07	473.36
	48	1165.32	1308.33	1216.57	908.66	1082.1	1074.93	1418.33		3124.88		325.6		121.15	240.67	456.1	364.34	362.43	248.96		951.43	350.77	538.95	663.08	1125.31	238.44	983.71	347.62	116.48	150.76	492.84	189.12			180.69	115.45	101.71	959.02	878.07	1174.62	1161.92	799.55	1383.74	694.46
	51	1860.02	1759.37	1408.94	743.23	1481.98	1347.09	1333.16		3708.14		441.61		153.95	362.9	495.19	365.66	463.02	185.57		1346.07	366.05	778.62	957.43	2091.96	256.8	1180	419.37	154.1	242.62	606.22	298.54			306.34	229.02	136.67	1360.98	1151.74	1279.48	1529.37	1242.19	1588.15	874.93
	55	1973.58	2607.2	1793.77		1898.15	1738.94	2413.36				670.64		181.36	468.23	572.3	595.83	820.05			1675.15	468.39	1041.49	1419.33	2609.05	335.53	1351.22	504.99	143.41	296.51	667.32	346.33			269.12	278.38	208.68	2209.01	1960.01	2443.26	2448.02	2360.7	1939.84	1200.34
	58	2335.67	3112.62	2745.99		2418.71	1954.56	3004.36				774.64		326.1	537.92	761.3	595.41	714.84			2342.12	704.33	1095.61	1797.16	2647.46		1382.78	485.46	215.64	332.59	676.41	434.2			306.56	338.74	283.43	2597.22	2136.26	2410.21	2772.96	2407.59	2335.95	1889.44
	62	2752.84	3503.89	3265.92		2907.96	2344.03	3521.37				921.57		530.4	663.28	1135.03	799.05	712.91			3090.07	1005.78	1714.74	2095.55	3702.11		1228.93	696.46	275.85	490.47	1026.75	562.79			389.89	453.64	286.04	3123.45	3091.84	2755.65	3321.82	2706.17	3149.76	2668.96
B		Vehicle	Prot-FOLR1 TCB matB site	Prot-FOLR1 TCB matC site	FOLR1 TCB	Prot-FOLR1 TCB non-cleav
		22.5	98.26	352.61	330.58	74.8
		38.27	439.36	23.03	132.98	114.51
		57.85	797.43	328.16	212.17	34.26
		77.18	880.41	23.33	536.32	84.77
		51.39	271.57	153.74	133.38	125.96
		38.6	319.6	496.41	399.92	193.26
		42.94	874.25	28.64		13.26
		8.24		171.2
C		Prot-FOLR1-TCB matB site			Prot-FOLR1-TCB matC site			FOLR1-TCB
		2.72219	2.08059	2.80331	3.92492	3.48599	3.83219	106.289	106.089	87.6443
D		Prot-FOLR1-TCB uPA site	Prot-FOLR1-TCB matB site	Prot-FOLR1-TCB matC site		FOLR1-TCB
		2.53071	2.65883	3.64		99.9955

## Sheet: Supplementary Figure 1
A		HeLa	Skov-3			Antigen Binding sites	Median fluorescence
		2253802	87831.8			2900	140
						12000	535
						57000	2261
						256000	9874
						723000	26650
					Hela		83782.3	78799.3	86589.3
					Skov3		3447.33	3334.33	3394.33
					Equation	Y = 0.03678*X + 161.5
					R square	0.9998
B	log {pM}	Prot-FOLR1-TCB 4.32 mask pre-cleaved			Prot-FOLR1-TCB 4.32 mask non-cleav			Prot-FOLR1-TCB 4.15 mask pre-cleaved			Prot-FOLR1-TCB 4.15 mask non-cleav
	4	31.16	32.85	32.04	21.16	21.4	21.61	32.13	33.11	32.68	26.54	26.23	26.21
	2.79588	32.33	34.8	35.27	14.96	14.89	15.08	33.6	33.87	33.98	29.53	29.31	26.43
	1.59176	31.76	32.99	34.1	8.29	8.43	7.95	33.3	33.34	33.48	22.13	21	20.65
	0.38764	26.36	26.95	27.15	7.91	7.89	7.82	26.52	26.33	26.37	8.85	8.88	9.24
	-0.81648	15.37	15.13	15.26	7.68	7.7	7.53	14.83	14.65	14.92	7.86	8.11	8.38
	-2.0206	11.04	10.19	10.41	7.74	7.44	7.48	10.28	10.33	10.61	7.83	7.74	8.21
	-3.22472	9.71	8.83	9.38	7.91	7.67	7.78	9.23	8.97	10.42	7.78	7.74	8.24
C	log {pM}	Prot-FOLR1-TCB 4.32 mask pre-cleaved			Prot-FOLR1-TCB 4.32 mask non-cleav			Prot-FOLR1-TCB 4.15 mask pre-cleaved			Prot-FOLR1-TCB 4.15 mask non-cleav
	4	45.54	42.4	44.69	13.01	12.22	12.12	45.41	44.61	45.76	15.72	14.32	16.63
	2.79588	44.42	44.55	48.57	13.41	12.89	12.73	44.88	43.99	45.18	20.56	19.44	19.24
	1.59176	42.68	41.51	43.13	12.14	11.65	11.74	42.66	43.67	43.02	16.08	14.82	15.17
	0.38764	31.38	28.71	30.52	11.15	11.51	11.19	27.86	28.1	28.91	11.22	11.99	11.9
	-0.81648	13	13.25	13.69	11.03	11.64	11.26	13.11	13.52	13.16	10.86	11.46	11.77
	-2.0206	11.51	11.85	11.75	10.7	11.32	11.1	12.09	11.07	11.79	11.22	11.29	11.49
	-3.22472	11.07	11.18	10.99	10.83	11.21	11.03	11.35	11.13	11.62	11.06	11.17	11.25

## Sheet: Supplementary Figure 3
			+rhMMP2			+rhMMP9			+rhMatriptase			no Protease added																		+rhMMP9			+rhMatriptase			no Protease added
	Prot-FOLR1-TCB matA site		717	743	773	228	221	238	5480	5783	5856	470	419	457
	Prot-FOLR1-TCB MMP9 siter		4534	5009	4976	3992	4028	3828	537	616	558	238	250	252
	Prot-FOLR1-TCB MMP9-matA site		3522	3948	4094	3309	2446	3301	5854	6679	6141	730	787	646

## Sheet: Supplementary Figure 6
A	{pM}	Prot-FOLR1-TCB matA site			Prot-FOLR1-TCB MMP-matA site			Prot-FOLR1-TCB MMP site
	4	56.57	55.81	57.16	60.73	59.4	61.73	57.7	59.42	55.53
	2.79588	56.58	56.01	57.09	58.89	60.59	60.34	57.81	59.52	58.78
	1.59176	50.43	49.29	49.47	57.48	57.14	58.01	52.89	53.08	51.4
	0.38764	18.43	17.2	17.14	43.95	41.47	42.81	18.25	18.1	18.1
	-0.81648	13.95	13.17	12.82	18.67	18.55	18.76	13.22	13.55	14
	-2.0206	13.39	13.11	12.8	14.98	14.95	14.65	13.35	12.87	13.36
	-3.22472	13.09	12.85	12.91	14.86	14.57	14.75	12.92	12.92	12.64
B	{pM}	Prot-FOLR1-TCB matA site			Prot-FOLR1-TCB MMP-matA site			Prot-FOLR1-TCB MMP site
	4	32.62	32.83	32.97	43.82	42.04	43.23	27.53	26.23	24.91
	2.79588	36.3	36.33	37.34	48.25	48.26	48.54	39.47	38.4	38.87
	1.59176	26.8	27.71	27.94	38.73	38.69	39.09	28.92	29.46	27.68
	0.38764	15.7	15.27	14.2	21.36	22.74	21.89	15.06	14.73	15.01
	-0.81648	14.02	12.71	13.19	13.5	14.36	13.88	13.49	13.51	13.41
	-2.0206	13.69	12.84	13.61	13.4	13.55	13.13	13.13	13.58	13.26
	-3.22472	13.66	13.73	14.29	13.3	13.79	13.39	13.79	13.16	13.56
C	log {pM}	Prot-MSLN-TCB MMP-matA site			Prot-MSLN-TCB MMP-matA site pre-cleaved			Prot-MSLN-TCB non-cleav site			MSLN-TCB
	4.30103	23.24	23.4	24.33	24.61	24.15	24.88	11.86	11.69	12.06	28.71		32.95
	3.30103	24.35	24.53	25.27	26.08	26.36	26.68	11.16	11.56	11.34	27.69	27.86	27.64
	2.30103	19.02	18.88	19.38	24.33	24.34	24.99	10.69	10.81	11.38	27.76	28.07	25.58
	1.30103	11.63	11.54	11.22	11.63	11.57	11.64	10.98	10.97	11.39	11.62	11.91	12.08
	0.30103	10.63	10.81	11.08	10.99	10.81	10.85	10.96	11.16	11.43	11.4	11.17	11.57
	-0.69897	10.48	10.31	10.5	10.16	10.48	10.66	10.26	10.69	11.07	11.03	11.23	11.94
	-1.69897	10.55	10.62	10.8	10.65	10.41	11.76	12.14	11.64	12.29	11.25	11.38	10.98
D	log {pM}	Prot-MSLN-TCB MMP-matA site			Prot-MSLN-TCB MMP-matA site pre-cleaved			Prot-MSLN-TCB non-cleav site			MSLN-TCB
	4.30103	10.73	10.35	10.07	10.08	10.04	10.35	6.51	6.55	6.68	12.24	12.93	13
	3.30103	11.03	10.2	10.46	11.75	11.37	11.62	6.34	6.59	6.69	12.91	13.44	13.44
	2.30103	7.84	8.26	7.89	9.8	10.21	10.11	6.38	6.61	6.54	11.26	11.81	11.71
	1.30103	6.78	6.55	6.37	6.29	6.21	6.2	6.4	6.14	6.47	6.36	6.31	6.35
	0.30103	6.66	6.77	6.56	6.6	6.38	6.34	6.14	6.09	6.22	6.06	6.18	6.04
	-0.69897	6.27	6.24	5.97	6.21	6.2	6.28	6.02	6.15	6.32	6.23	6.15	6.22
	-1.69897	6.53	6.7	6.4	6.53	6.47	6.61	6.45	6.4	6.5	6.62	6.53	6.43
